# Supplementary material for: Estimation of Dairy Cow Survival in the First Three Lactations for Different Culling Reasons Using the Kaplan–Meier Method
Source: Animals (Basel). 2022 Jul 30;12(15):1942. doi: 10.3390/ani12151942 (PMC9367421; doi:10.3390/ani12151942)
Supplement: Supplementary file 1 [file animals-12-01942-s001.zip]

Archive with 1 entries (1 files):
- animals-1824023-supplementary.pdf
